# Supplementary material for: Maxillary incisor enamel defects in individuals born with cleft lip/palate
Source: PLoS One. 2020 Dec 28;15(12):e0244506. doi: 10.1371/journal.pone.0244506 (PMC7769421; doi:10.1371/journal.pone.0244506)
Supplement: S1 File — (XLSX) [file pone.0244506.s001.xlsx]

## Sheet: Data
									0: Normal
									1: Dem Opacity
									2: Dif Opacity
									3: Hypoplasia
									4: Other
									5: dem+dif
									6: dem+hypo
									7: dif+hypo
									8: all
									9: absent/unobservable
									10: caries/restoration				Unobservable
													Without defect
				Right cleft lip only									Cervical
				Left cleft lip only		yes							Middle
				Bilateral cleft lip only		no							Incisal
				Right cleft lip with cleft palate		inside cleft area							Cervical/Middle
				Left cleft lip with cleft palate		absent/unobservable							Cervical/Incisal
				Bilateral cleft lip with cleft palate		caries							Cervical/Middle/Incisal
				Cleft palate only									Middle/Incisal
Code	MMP2	Gender	Age	Type of Cleft	OutCleftArea 12	OutCleftArea 11	OutCleftArea 21	OutCleftArea 22	DDE 12	DDE 11	DDE 21	DDE 22	LOC 12	LOC 11	LOC 21	LOC 22	%SAD 12	%SAD 11	%SAD 21	%SAD 22
1	CT	m	10	Bilateral cleft lip with cleft palate	inside cleft area	yes	inside cleft area	inside cleft area	7: dif+hypo	2: Dif Opacity	2: Dif Opacity	7: dif+hypo	Cervical/Incisal	Cervical/Middle/Incisal	Cervical/Middle	Cervical/Middle	48.335	47.0974	66.2042	51.4418
2	CT	m	10	Left cleft lip only	yes	yes	inside cleft area	inside cleft area	2: Dif Opacity	2: Dif Opacity	1: Dem Opacity	3: Hypoplasia	Middle/Incisal	Middle	Incisal	Cervical/Middle	11.2056	4.80545	6.46806	53.5856
3	CC	f	7	Cleft palate only	ausente	yes	yes	yes	9: ñ possível observar	7: dif+hypo	7: dif+hypo	7: dif+hypo	Unobservable	Cervical/Middle	Cervical/Incisal	Middle/Incisal	0	25.6847	25.4732	29.2694
4	CT	m	24	Left cleft lip with cleft palate	no	no	inside cleft area	inside cleft area	0: Normal	0: Normal	10: caries	9: ñ possível observar	Without defect	Without defect	Unobservable	Unobservable	0	0	0	0
5	CC	m	17	Left cleft lip with cleft palate	yes	yes	inside cleft area	inside cleft area	3: Hypoplasia	3: Hypoplasia	3: Hypoplasia	9: ñ possível observar	Cervical/Middle	Cervical/Middle	Cervical/Middle	Cervical/Middle/Incisal	70.9614	68.8856	78.0058	0
6	TT	f	7	Left cleft lip only	yes	yes	inside cleft area	inside cleft area	2: Dif Opacity	2: Dif Opacity	2: Dif Opacity	7: dif+hypo	Incisal	Incisal	Cervical/Middle/Incisal	Middle/Incisal	17.873	14.974	60.551	27.2886
7	TT	f	7	Left cleft lip with cleft palate	no	yes	inside cleft area	inside cleft area	0: Normal	1: Dem Opacity	9: ñ possível observar	0: Normal	Without defect	Incisal	Unobservable	Without defect	0	6.5235	0	0
8	CC	m	30	Left cleft lip with cleft palate	yes	no	inside cleft area	inside cleft area	3: Hypoplasia	0: Normal	0: Normal	9: ñ possível observar	Middle	Without defect	Without defect	Unobservable	15.6301	0	0	0
9	CC	m	22	Cleft palate only	no	yes	yes	no	0: Normal	7: dif+hypo	2: Dif Opacity	0: Normal	Without defect	Cervical/Incisal	Cervical/Middle/Incisal	Without defect	0	16.2669	79.8315	0
10	TT	f	9	Right cleft lip with cleft palate	inside cleft area	inside cleft area	no	no	10: caries	0: Normal	0: Normal	0: Normal	Unobservable	Without defect	Without defect	Without defect	0	0	0	0
11	TT	f	8	Left cleft lip only	yes	yes	yes	inside cleft area	1: Dem Opacity	2: Dif Opacity	5: dem+dif	2: Dif Opacity	Incisal	Incisal	Middle/Incisal	Incisal	4.42227	6.46338	29.7427	12.4132
12	CT	m	13	Bilateral cleft lip with cleft palate	inside cleft area	inside cleft area	inside cleft area	inside cleft area	9: absent/unobservable	7: dif+hypo	2: Dif Opacity	7: dif+hypo	Unobservable	Middle/Incisal	Cervical/Incisal	Middle	0	11.1191	23.5021	35.4567
13	CC	m	23	Right cleft lip with cleft palate	inside cleft area	inside cleft area	no	absent/unobservable	9: absent/unobservable	0: Normal	0: Normal	9: absent/unobservable	Unobservable	Without defect	Without defect	Unobservable	0	0	0	0
14	CC	f	17	Bilateral cleft lip with cleft palate	inside cleft area	yes	inside cleft area	inside cleft area	0: Normal	3: Hypoplasia	3: Hypoplasia	7: dif+hypo	Without defect	Incisal	Incisal	Cervical/Middle	0	24.8374	20.8722	28.1459
15	-	m	33	Right cleft lip with cleft palate	inside cleft area	inside cleft area	no	no	9: absent/unobservable	7: dif+hypo	0: Normal	0: Normal	Unobservable	Middle/Incisal	Without defect	Without defect	0	69.7429	0	0
16	CC	m	7	Bilateral cleft lip with cleft palate	inside cleft area	inside cleft area	inside cleft area	inside cleft area	9: absent/unobservable	2: Dif Opacity	2: Dif Opacity	9: absent/unobservable	Unobservable	Middle/Incisal	Cervical/Middle/Incisal	Unobservable	0	52.4206	92.3013	0
17	-	m	15	Right cleft lip only	inside cleft area	inside cleft area	no	no	0: Normal	0: Normal	0: Normal	0: Normal	Without defect	Without defect	Without defect	Without defect	0	0	0	0
18	-	f	8	Bilateral cleft lip with cleft palate	inside cleft area	inside cleft area	inside cleft area	inside cleft area	9: absent/unobservable	7: dif+hypo	7: dif+hypo	5: dem+dif	Unobservable	Cervical/Middle	Cervical/Middle/Incisal	Cervical/Middle/Incisal	0	65.0959	82.4763	36.1151
19	CT	f	7	Right cleft lip with cleft palate	inside cleft area	inside cleft area	no	no	9: absent/unobservable	9: absent/unobservable	0: Normal	0: Normal	Unobservable	Unobservable	Without defect	Without defect	0	0	0	0
20	CC	f	34	Left cleft lip with cleft palate	yes	yes	inside cleft area	inside cleft area	3: Hypoplasia	7: dif+hypo	9: absent/unobservable	9: absent/unobservable	Middle	Cervical/Middle	Unobservable	Unobservable	11.0747	12.098	0	0
21	CC	f	35	Bilateral cleft lip with cleft palate	inside cleft area	inside cleft area	inside cleft area	inside cleft area	9: absent/unobservable	3: Hypoplasia	0: Normal	9: absent/unobservable	Unobservable	Incisal	Without defect	Unobservable	0	7.58837	0	0
22	CT	m	7	Right cleft lip with cleft palate	inside cleft area	inside cleft area	no	no	2: Dif Opacity	1: Dem Opacity	0: Normal	0: Normal	Incisal	Incisal	Without defect	Without defect	17.9382	5.08652	0	0
23	-	m	12	Bilateral cleft lip with cleft palate	inside cleft area	inside cleft area	inside cleft area	inside cleft area	9: absent/unobservable	10: caries	7: dif+hypo	9: absent/unobservable	Unobservable	Unobservable	Cervical/Middle/Incisal	Unobservable	0	0	100	0
24	-	m	14	Bilateral cleft lip with cleft palate	inside cleft area	inside cleft area	yes	inside cleft area	5: dem+dif	0: Normal	2: Dif Opacity	9: absent/unobservable	Cervical/Middle	Without defect	Middle/Incisal	Unobservable	34.7597	0	21.2996	0
25	CC	m	15	Left cleft lip with cleft palate	no	yes	inside cleft area	inside cleft area	0: Normal	3: Hypoplasia	7: dif+hypo	8: all	Without defect	Middle/Incisal	Middle	Cervical/Incisal	0	15.7193	46.7197	52.1559
26	CC	m	9	Right cleft lip with cleft palate	inside cleft area	inside cleft area	no	no	3: Hypoplasia	3: Hypoplasia	0: Normal	0: Normal	Cervical/Middle	Middle	Without defect	Without defect	58.5487	10.8894	0	0
27	CC	f	11	Right cleft lip with cleft palate	inside cleft area	inside cleft area	yes	yes	9: absent/unobservable	7: dif+hypo	2: Dif Opacity	2: Dif Opacity	Unobservable	Cervical/Middle/Incisal	Middle/Incisal	Incisal	0	53.9792	42.3891	33.9943
28	-	f	8	Left cleft lip with cleft palate	absent/unobservable	no	inside cleft area	inside cleft area	9: absent/unobservable	0: Normal	5: dem+dif	9: absent/unobservable	Unobservable	Without defect	Cervical/Middle/Incisal	Unobservable	0	0	44.086	0
29	CT	m	7	Right cleft lip with cleft palate	inside cleft area	inside cleft area	yes	absent/unobservable	9: absent/unobservable	5: dem+dif	2: Dif Opacity	9: absent/unobservable	Unobservable	Cervical/Middle/Incisal	Cervical	Unobservable	0	52.3905	13.6932	0
30	-	f	26	Left cleft lip with cleft palate	no	no	yes	inside cleft area	0: Normal	0: Normal	3: Hypoplasia	9: absent/unobservable	Without defect	Without defect	Middle	Unobservable	0	0	5.85655	0
31	-	m	11	Bilateral cleft lip with cleft palate	inside cleft area	inside cleft area	inside cleft area	inside cleft area	9: absent/unobservable	8: all	8: all	5: dem+dif	Unobservable	Cervical/Middle/Incisal	Cervical/Middle/Incisal	Cervical/Middle/Incisal	0	100	72.1584	82.8356
32	-	f	6	Bilateral cleft lip with cleft palate	inside cleft area	inside cleft area	inside cleft area	inside cleft area	3: Hypoplasia	2: Dif Opacity	3: Hypoplasia	7: dif+hypo	Cervical/Middle/Incisal	Cervical/Middle	Incisal	Cervical/Middle/Incisal	84.5141	27.2695	19.9549	100
33	-	f	11	Left cleft lip with cleft palate	yes	yes	inside cleft area	inside cleft area	7: dif+hypo	3: Hypoplasia	7: dif+hypo	7: dif+hypo	Cervical/Middle/Incisal	Cervical	Cervical	Cervical/Middle/Incisal	60.161	16.4919	27.9585	100
34	-	f	7	Bilateral cleft lip with cleft palate	inside cleft area	yes	inside cleft area	inside cleft area	2: Dif Opacity	8: all	7: dif+hypo	9: absent/unobservable	Incisal	Cervical/Middle/Incisal	Cervical/Incisal	Unobservable	100	79.6476	32.2606	0
35	-	m	9	Left cleft lip with cleft palate	no	no	inside cleft area	inside cleft area	0: Normal	0: Normal	3: Hypoplasia	9: absent/unobservable	Without defect	Without defect	Cervical/Middle	Unobservable	0	0	23.4469	0
36	CC	f	8	Left cleft lip with cleft palate	yes	yes	yes	inside cleft area	2: Dif Opacity	2: Dif Opacity	7: dif+hypo	9: absent/unobservable	Incisal	Cervical	Cervical/Middle	Unobservable	14.0484	19.7835	40.8575	0
37	CC	f	9	Left cleft lip with cleft palate	no	yes	inside cleft area	inside cleft area	0: Normal	2: Dif Opacity	7: dif+hypo	3: Hypoplasia	Without defect	Incisal	Cervical/Middle	Cervical/Middle/Incisal	0	7.67486	41.8597	53.3563
38	CC	f	18	Left cleft lip with cleft palate	yes	yes	inside cleft area	inside cleft area	7: dif+hypo	8: all	7: dif+hypo	9: absent/unobservable	Cervical/Middle/Incisal	Cervical/Middle/Incisal	Cervical/Middle/Incisal	Unobservable	45.2829	25.6054	75.997	0
39	-	m	10	Right cleft lip with cleft palate	inside cleft area	inside cleft area	no	absent/unobservable	9: absent/unobservable	2: Dif Opacity	0: Normal	9: absent/unobservable	Unobservable	Cervical/Middle/Incisal	Without defect	Unobservable	0	44.5374	0	0
40	CT	m	12	Bilateral cleft lip with cleft palate	inside cleft area	inside cleft area	inside cleft area	inside cleft area	9: absent/unobservable	7: dif+hypo	6: dem+hypo	9: absent/unobservable	Unobservable	Middle/Incisal	Cervical/Middle/Incisal	Unobservable	0	20.5345	33.4702	0
41	-	m	15	Left cleft lip with cleft palate	no	no	inside cleft area	inside cleft area	0: Normal	0: Normal	0: Normal	9: absent/unobservable	Without defect	Without defect	Without defect	Unobservable	0	0	0	0
42	TT	m	11	Left cleft lip with cleft palate	yes	no	inside cleft area	inside cleft area	3: Hypoplasia	0: Normal	3: Hypoplasia	9: absent/unobservable	Cervical/Middle	Without defect	Cervical	Unobservable	26.2368	0	10.3909	0
43	CT	m	12	Right cleft lip with cleft palate	inside cleft area	inside cleft area	no	no	9: absent/unobservable	3: Hypoplasia	0: Normal	0: Normal	Unobservable	Cervical/Middle/Incisal	Without defect	Without defect	0	82.8383	0	0
44	CC	m	13	Left cleft lip with cleft palate	yes	no	inside cleft area	inside cleft area	2: Dif Opacity	0: Normal	2: Dif Opacity	9: absent/unobservable	Cervical	Without defect	Cervical/Incisal	Unobservable	7.6833	0	10.4942	0
45	TT	m	9	Bilateral cleft lip with cleft palate	inside cleft area	inside cleft area	inside cleft area	inside cleft area	9: absent/unobservable	7: dif+hypo	7: dif+hypo	7: dif+hypo	Unobservable	Cervical/Middle/Incisal	Cervical/Middle/Incisal	Cervical/Middle/Incisal	0	56.1132	22.2866	33.521
46	-	f	20	Left cleft lip with cleft palate	yes	yes	inside cleft area	inside cleft area	7: dif+hypo	3: Hypoplasia	7: dif+hypo	9: absent/unobservable	Cervical/Middle/Incisal	Cervical/Middle	Cervical/Middle/Incisal	Unobservable	33.7108	44.2085	100	0
47	CT	m	12	Right cleft lip with cleft palate	inside cleft area	inside cleft area	yes	no	9: absent/unobservable	7: dif+hypo	2: Dif Opacity	0: Normal	Unobservable	Cervical/Middle/Incisal	Cervical/Middle/Incisal	Without defect	0	100	51.1017	0
48	TT	f	8	Left cleft lip with cleft palate	no	yes	inside cleft area	inside cleft area	0: Normal	4: Other	4: Other	7: dif+hypo	Without defect	Cervical/Middle/Incisal	Cervical/Middle/Incisal	Cervical/Middle/Incisal	0	68.1631	77.7341	79.4025
49	-	f	16	Left cleft lip with cleft palate	yes	yes	inside cleft area	inside cleft area	2: Dif Opacity	5: dem+dif	7: dif+hypo	7: dif+hypo	Incisal	Middle/Incisal	Incisal	Cervical/Middle/Incisal	35.6603	14.4187	25.8047	50.0764
50	CT	f	16	Bilateral cleft lip with cleft palate	inside cleft area	inside cleft area	inside cleft area	inside cleft area	7: dif+hypo	3: Hypoplasia	7: dif+hypo	7: dif+hypo	Middle/Incisal	Cervical/Middle/Incisal	Cervical/Middle/Incisal	Cervical/Middle/Incisal	53.6612	100	100	63.2988
51	CC	f	8	Left cleft lip with cleft palate	no	no	inside cleft area	inside cleft area	0: Normal	0: Normal	3: Hypoplasia	9: absent/unobservable	Without defect	Without defect	Middle/Incisal	Unobservable	0	0	12.6623	0
52	CC	m	7	Right cleft lip with cleft palate	inside cleft area	inside cleft area	yes	yes	9: absent/unobservable	3: Hypoplasia	1: Dem Opacity	3: Hypoplasia	Unobservable	Cervical/Middle/Incisal	Incisal	Cervical	0	43.8834	0.969977	5.63231
53	TT	m	12	Left cleft lip with cleft palate	no	yes	inside cleft area	inside cleft area	0: Normal	3: Hypoplasia	6: dem+hypo	3: Hypoplasia	Without defect	Cervical	Cervical/Middle/Incisal	Incisal	0	21.8615	64.4135	100
54	CC	m	11	Right cleft lip with cleft palate	inside cleft area	inside cleft area	yes	absent/unobservable	7: dif+hypo	3: Hypoplasia	7: dif+hypo	9: absent/unobservable	Cervical/Middle/Incisal	Cervical/Middle	Cervical/Middle/Incisal	Unobservable	100	36.7531	32.7538	0
55	TT	m	14	Left cleft lip with cleft palate	absent/unobservable	yes	inside cleft area	inside cleft area	9: absent/unobservable	7: dif+hypo	7: dif+hypo	9: absent/unobservable	Unobservable	Cervical/Middle/Incisal	Cervical/Middle/Incisal	Unobservable	0	63.7383	47.5435	0
56	TT	m	16	Left cleft lip with cleft palate	no	no	inside cleft area	inside cleft area	0: Normal	0: Normal	6: dem+hypo	9: absent/unobservable	Without defect	Without defect	Cervical/Middle/Incisal	Unobservable	0	0	48.9735	0
57	CC	m	12	Left cleft lip with cleft palate	caries	yes	inside cleft area	inside cleft area	10: caries	1: Dem Opacity	7: dif+hypo	9: absent/unobservable	Unobservable	Incisal	Cervical/Middle/Incisal	Unobservable	0	5.92093	100	0
58	CC	m	11	Left cleft lip with cleft palate	yes	yes	inside cleft area	inside cleft area	2: Dif Opacity	7: dif+hypo	9: absent/unobservable	9: absent/unobservable	Cervical/Incisal	Cervical/Middle/Incisal	Unobservable	Unobservable	14.8455	40.1667	0	0
59	CC	m	18	Left cleft lip with cleft palate	no	no	inside cleft area	inside cleft area	0: Normal	0: Normal	3: Hypoplasia	9: absent/unobservable	Without defect	Without defect	Incisal	Unobservable	0	0	6.91048	0
60	-	m	14	Bilateral cleft lip only	inside cleft area	inside cleft area	inside cleft area	inside cleft area	5: dem+dif	7: dif+hypo	9: absent/unobservable	2: Dif Opacity	Cervical/Middle	Cervical/Middle/Incisal	Unobservable	Cervical/Incisal	42.9623	32.2815	0	18.2999
61	-	m	10	Left cleft lip only	yes	no	inside cleft area	inside cleft area	1: Dem Opacity	0: Normal	0: Normal	9: absent/unobservable	Incisal	Without defect	Without defect	Unobservable	11.2527	0	0	0
62	CC	f	17	Bilateral cleft lip with cleft palate	inside cleft area	yes	yes	inside cleft area	9: absent/unobservable	7: dif+hypo	7: dif+hypo	0: Normal	Unobservable	Cervical/Middle/Incisal	Cervical/Incisal	Without defect	0	25.7551	27.0146	0
63	-	m	15	Bilateral cleft lip with cleft palate	inside cleft area	inside cleft area	inside cleft area	inside cleft area	9: absent/unobservable	7: dif+hypo	7: dif+hypo	9: absent/unobservable	Unobservable	Cervical/Middle/Incisal	Cervical/Middle/Incisal	Unobservable	0	100	100	0
64	-	f	14	Right cleft lip with cleft palate	inside cleft area	inside cleft area	yes	yes	9: absent/unobservable	9: absent/unobservable	3: Hypoplasia	3: Hypoplasia	Unobservable	Unobservable	Cervical/Middle	Cervical/Middle	0	0	37.7492	37.9075
65	-	m	7	Left cleft lip with cleft palate	absent/unobservable	absent/unobservable	inside cleft area	inside cleft area	9: absent/unobservable	9: absent/unobservable	1: Dem Opacity	9: absent/unobservable	Unobservable	Unobservable	Cervical	Unobservable	0	0	3.617	0
66	TT	m	10	Bilateral cleft lip with cleft palate	inside cleft area	inside cleft area	inside cleft area	inside cleft area	9: absent/unobservable	7: dif+hypo	3: Hypoplasia	9: absent/unobservable	Unobservable	Cervical/Middle/Incisal	Middle	Unobservable	0	32.6617	27.8974	0
67	CC	f	10	Right cleft lip with cleft palate	inside cleft area	inside cleft area	yes	yes	9: absent/unobservable	2: Dif Opacity	7: dif+hypo	2: Dif Opacity	Unobservable	Cervical	Cervical	Cervical	0	33.8555	28.8275	16.8561
68	CT	f	26	Bilateral cleft lip with cleft palate	inside cleft area	inside cleft area	inside cleft area	inside cleft area	9: absent/unobservable	0: Normal	3: Hypoplasia	9: absent/unobservable	Unobservable	Without defect	Middle	Unobservable	0	0	4.65539	0
69	TT	f	16	Right cleft lip with cleft palate	inside cleft area	inside cleft area	no	yes	2: Dif Opacity	0: Normal	0: Normal	1: Dem Opacity	Middle	Without defect	Without defect	Incisal	22.3653	0	0	0.957356
70	CT	f	12	Bilateral cleft lip with cleft palate	inside cleft area	inside cleft area	inside cleft area	inside cleft area	3: Hypoplasia	9: absent/unobservable	2: Dif Opacity	9: absent/unobservable	Middle/Incisal	Unobservable	Cervical/Middle/Incisal	Unobservable	28.8541	0	37.2474	0
71	CC	f	12	Right cleft lip with cleft palate	inside cleft area	inside cleft area	yes	absent/unobservable	2: Dif Opacity	9: absent/unobservable	2: Dif Opacity	9: absent/unobservable	Incisal	Unobservable	Incisal	Unobservable	7.0755	0	6.22562	0
72	CT	m	8	Bilateral cleft lip with cleft palate	inside cleft area	inside cleft area	inside cleft area	inside cleft area	0: Normal	5: dem+dif	5: dem+dif	9: absent/unobservable	Without defect	Cervical/Middle/Incisal	Cervical/Middle/Incisal	Unobservable	0	100	100	0
73	-	m	9	Left cleft lip with cleft palate	yes	no	inside cleft area	inside cleft area	6: dem+hypo	0: Normal	9: absent/unobservable	9: absent/unobservable	Cervical/Incisal	Without defect	Unobservable	Unobservable	51.0637	0	0	0
74	-	m	11	Right cleft lip with cleft palate	inside cleft area	inside cleft area	yes	no	9: absent/unobservable	1: Dem Opacity	2: Dif Opacity	0: Normal	Unobservable	Incisal	Incisal	Without defect	0	14.6093	10.4296	0
75	-	m	10	Left cleft lip with cleft palate	no	no	inside cleft area	inside cleft area	0: Normal	0: Normal	3: Hypoplasia	9: absent/unobservable	Without defect	Without defect	Cervical/Middle/Incisal	Unobservable	0	0	61.0666	0
76	-	m	20	Bilateral cleft lip only	inside cleft area	inside cleft area	inside cleft area	inside cleft area	9: absent/unobservable	6: dem+hypo	3: Hypoplasia	9: absent/unobservable	Unobservable	Cervical/Middle/Incisal	Cervical/Middle/Incisal	Unobservable	0	100	100	0
77	-	m	9	Bilateral cleft lip with cleft palate	inside cleft area	inside cleft area	yes	inside cleft area	9: absent/unobservable	3: Hypoplasia	3: Hypoplasia	7: dif+hypo	Unobservable	Cervical/Middle/Incisal	Cervical/Middle/Incisal	Cervical/Incisal	0	33.3948	49.3673	31.4771
78	CT	m	22	Bilateral cleft lip only	inside cleft area	inside cleft area	absent/unobservable	inside cleft area	7: dif+hypo	9: absent/unobservable	9: absent/unobservable	3: Hypoplasia	Middle	Unobservable	Unobservable	Cervical/Middle	52.2286	0	0	40.5921
79	-	m	13	Left cleft lip with cleft palate	no	no	inside cleft area	inside cleft area	0: Normal	0: Normal	10: caries	9: absent/unobservable	Without defect	Without defect	Unobservable	Unobservable	0	0	0	0
80	TT	m	7	Bilateral cleft lip with cleft palate	inside cleft area	inside cleft area	inside cleft area	inside cleft area	10: caries	7: dif+hypo	8: all	10: caries	Unobservable	Cervical/Middle/Incisal	Cervical/Middle/Incisal	Unobservable	0	100	100	0
81	CC	f	13	Left cleft lip with cleft palate	no	no	inside cleft area	inside cleft area	0: Normal	0: Normal	0: Normal	9: absent/unobservable	Without defect	Without defect	Without defect	Unobservable	0	0	0	0
82	-	f	11	Bilateral cleft lip with cleft palate	inside cleft area	inside cleft area	inside cleft area	inside cleft area	9: absent/unobservable	3: Hypoplasia	3: Hypoplasia	9: absent/unobservable	Unobservable	Cervical/Middle/Incisal	Cervical/Middle/Incisal	Unobservable	0	100	65.6	0
83	CT	f	13	Bilateral cleft lip with cleft palate	inside cleft area	inside cleft area	inside cleft area	inside cleft area	9: absent/unobservable	7: dif+hypo	7: dif+hypo	7: dif+hypo	Unobservable	Cervical/Middle/Incisal	Cervical/Middle/Incisal	Cervical/Middle	0	100	100	54.3207
84	CC	m	8	Bilateral cleft lip with cleft palate	inside cleft area	inside cleft area	inside cleft area	inside cleft area	9: absent/unobservable	1: Dem Opacity	8: all	9: absent/unobservable	Unobservable	Cervical/Middle/Incisal	Cervical/Middle/Incisal	Unobservable	0	14.5233	17.978	0
85	-	f	10	Left cleft lip with cleft palate	absent/unobservable	no	inside cleft area	inside cleft area	9: absent/unobservable	0: Normal	8: all	7: dif+hypo	Unobservable	Without defect	Cervical/Middle/Incisal	Cervical/Middle/Incisal	0	0	100	68.6982
86	-	m	12	Left cleft lip with cleft palate	yes	yes	inside cleft area	inside cleft area	2: Dif Opacity	3: Hypoplasia	7: dif+hypo	0: Normal	Incisal	Cervical	Cervical/Incisal	Without defect	5.73519	14.2578	38.1662	0
87	-	m	15	Bilateral cleft lip with cleft palate	inside cleft area	inside cleft area	inside cleft area	inside cleft area	2: Dif Opacity	7: dif+hypo	7: dif+hypo	3: Hypoplasia	Cervical/Middle/Incisal	Cervical/Middle/Incisal	Cervical/Middle/Incisal	Cervical/Middle/Incisal	52.8562	100	100	100
88	-	f	7	Left cleft lip only	no	no	inside cleft area	inside cleft area	0: Normal	0: Normal	0: Normal	9: absent/unobservable	Without defect	Without defect	Without defect	Unobservable	0	0	0	0
89	CC	m	7	Left cleft lip with cleft palate	yes	no	inside cleft area	inside cleft area	2: Dif Opacity	0: Normal	5: dem+dif	9: absent/unobservable	Cervical/Incisal	Without defect	Cervical/Middle/Incisal	Unobservable	24.8368	0	29.558	0
90	CC	f	16	Bilateral cleft lip only	inside cleft area	inside cleft area	inside cleft area	inside cleft area	7: dif+hypo	10: caries	3: Hypoplasia	9: absent/unobservable	Cervical/Incisal	Unobservable	Cervical	Unobservable	23.8274	0	10.5215	0
91	-	m	10	Left cleft lip with cleft palate	no	no	inside cleft area	inside cleft area	0: Normal	0: Normal	3: Hypoplasia	9: absent/unobservable	Without defect	Without defect	Middle	Unobservable	0	0	30.2195	0
92	CT	m	14	Bilateral cleft lip with cleft palate	inside cleft area	inside cleft area	inside cleft area	inside cleft area	9: absent/unobservable	3: Hypoplasia	3: Hypoplasia	9: absent/unobservable	Unobservable	Cervical/Middle/Incisal	Cervical/Middle	Unobservable	0	28.4363	12.1535	0
93	CT	f	19	Left cleft lip with cleft palate	caries	no	inside cleft area	inside cleft area	10: caries	0: Normal	3: Hypoplasia	9: absent/unobservable	Unobservable	Without defect	Cervical/Middle/Incisal	Unobservable	0	0	100	0
94	TT	f	18	Left cleft lip with cleft palate	absent/unobservable	no	inside cleft area	inside cleft area	9: absent/unobservable	0: Normal	0: Normal	9: absent/unobservable	Unobservable	Without defect	Without defect	Unobservable	0	0	0	0
95	CC	f	21	Right cleft lip with cleft palate	inside cleft area	inside cleft area	yes	no	9: absent/unobservable	3: Hypoplasia	3: Hypoplasia	0: Normal	Unobservable	Cervical/Middle	Cervical	Without defect	0	45.6907	20.949	0
96	CT	f	12	Bilateral cleft lip only	inside cleft area	inside cleft area	inside cleft area	inside cleft area	9: absent/unobservable	6: dem+hypo	9: absent/unobservable	9: absent/unobservable	Unobservable	Cervical/Middle/Incisal	Unobservable	Unobservable	0	80.6293	0	0
97	CC	m	23	Bilateral cleft lip with cleft palate	inside cleft area	inside cleft area	inside cleft area	inside cleft area	9: absent/unobservable	3: Hypoplasia	3: Hypoplasia	9: absent/unobservable	Unobservable	Cervical/Middle	Cervical	Unobservable	0	47.4439	17.8087	0
98	TT	f	11	Right cleft lip with cleft palate	inside cleft area	inside cleft area	yes	yes	9: absent/unobservable	6: dem+hypo	4: Other	4: Other	Unobservable	Middle/Incisal	Cervical/Middle/Incisal	Cervical/Middle/Incisal	0	20.73	100	100
99	CT	f	14	Left cleft lip with cleft palate	no	no	inside cleft area	inside cleft area	0: Normal	0: Normal	1: Dem Opacity	9: absent/unobservable	Without defect	Without defect	Incisal	Unobservable	0	0	6.25178	0
100	CT	m	9	Cleft palate only	absent/unobservable	yes	yes	absent/unobservable	9: absent/unobservable	3: Hypoplasia	2: Dif Opacity	9: absent/unobservable	Unobservable	Cervical/Middle/Incisal	Incisal	Unobservable	0	100	7.90833	0
101	TT	m	7	Right cleft lip with cleft palate	inside cleft area	inside cleft area	yes	absent/unobservable	9: absent/unobservable	1: Dem Opacity	2: Dif Opacity	9: absent/unobservable	Unobservable	Middle/Incisal	Incisal	Unobservable	0	45.6347	24.1095	0
102	CT	f	13	Bilateral cleft lip with cleft palate	inside cleft area	inside cleft area	inside cleft area	inside cleft area	9: absent/unobservable	7: dif+hypo	9: absent/unobservable	8: all	Unobservable	Cervical/Middle/Incisal	Unobservable	Cervical/Middle/Incisal	0	100	0	100
103	CC	m	12	Left cleft lip with cleft palate	yes	yes	inside cleft area	inside cleft area	5: dem+dif	7: dif+hypo	7: dif+hypo	9: absent/unobservable	Incisal	Cervical/Middle	Cervical/Middle/Incisal	Unobservable	21.7287	8.26912	100	0
104	CC	f	14	Left cleft lip with cleft palate	no	no	inside cleft area	inside cleft area	0: Normal	0: Normal	9: absent/unobservable	9: absent/unobservable	Without defect	Without defect	Unobservable	Unobservable	0	0	0	0
105	TT	m	8	Bilateral cleft lip with cleft palate	inside cleft area	inside cleft area	inside cleft area	inside cleft area	9: absent/unobservable	7: dif+hypo	7: dif+hypo	9: absent/unobservable	Unobservable	Cervical/Middle/Incisal	Cervical/Middle/Incisal	Unobservable	0	66.5941	43.9213	0
106	TT	m	10	Left cleft lip only	no	no	inside cleft area	inside cleft area	0: Normal	0: Normal	0: Normal	2: Dif Opacity	Without defect	Without defect	Without defect	Incisal	0	0	0	16.1127
107	TT	m	9	Bilateral cleft lip with cleft palate	inside cleft area	inside cleft area	yes	inside cleft area	3: Hypoplasia	2: Dif Opacity	3: Hypoplasia	3: Hypoplasia	Cervical/Middle/Incisal	Middle	Cervical/Middle	Cervical/Middle/Incisal	100	5.57269	19.5251	81.2499
108	-	m	11	Left cleft lip with cleft palate	yes	yes	inside cleft area	inside cleft area	3: Hypoplasia	3: Hypoplasia	3: Hypoplasia	9: absent/unobservable	Middle/Incisal	Cervical/Middle	Cervical/Middle/Incisal	Unobservable	16.8034	76.828	70.1392	0
109	-	f	22	Left cleft lip with cleft palate	no	no	inside cleft area	inside cleft area	0: Normal	0: Normal	9: absent/unobservable	9: absent/unobservable	Without defect	Without defect	Unobservable	Unobservable	0	0	0	0
110	CC	f	9	Left cleft lip only	yes	yes	inside cleft area	inside cleft area	3: Hypoplasia	3: Hypoplasia	3: Hypoplasia	9: absent/unobservable	Cervical/Middle	Cervical	Cervical/Middle	Unobservable	63.4772	27.5122	47.4962	0
111	-	f	20	Bilateral cleft lip with cleft palate	inside cleft area	inside cleft area	inside cleft area	inside cleft area	7: dif+hypo	3: Hypoplasia	1: Dem Opacity	7: dif+hypo	Cervical/Middle/Incisal	Cervical/Middle	Middle/Incisal	Cervical/Middle/Incisal	100	43.7402	9.84023	100
112	CT	f	9	Left cleft lip with cleft palate	yes	yes	inside cleft area	inside cleft area	2: Dif Opacity	2: Dif Opacity	7: dif+hypo	9: absent/unobservable	Incisal	Incisal	Cervical/Middle/Incisal	Unobservable	14.5734	27.5151	41.3715	0
113	-	f	8	Left cleft lip with cleft palate	no	no	inside cleft area	inside cleft area	0: Normal	0: Normal	1: Dem Opacity	9: absent/unobservable	Without defect	Without defect	Middle	Unobservable	0	0	4.68699	0
114	TT	f	10	Right cleft lip with cleft palate	inside cleft area	inside cleft area	no	no	2: Dif Opacity	3: Hypoplasia	0: Normal	0: Normal	Incisal	Cervical	Without defect	Without defect	20.0681	21.7937	0	0
115	CC	f	11	Left cleft lip with cleft palate	absent/unobservable	no	inside cleft area	inside cleft area	9: absent/unobservable	0: Normal	2: Dif Opacity	9: absent/unobservable	Unobservable	Without defect	Incisal	Unobservable	0	0	7.62855	0
116	CT	m	10	Left cleft lip with cleft palate	no	yes	inside cleft area	inside cleft area	0: Normal	3: Hypoplasia	2: Dif Opacity	9: absent/unobservable	Without defect	Cervical	Middle/Incisal	Unobservable	0	24.6231	30.1638	0
117	-	m	13	Left cleft lip only	no	no	inside cleft area	inside cleft area	0: Normal	0: Normal	7: dif+hypo	9: absent/unobservable	Without defect	Without defect	Middle	Unobservable	0	0	17.8915	0
118	-	f	21	Left cleft lip with cleft palate	absent/unobservable	yes	inside cleft area	inside cleft area	9: absent/unobservable	2: Dif Opacity	7: dif+hypo	9: absent/unobservable	Unobservable	Cervical	Cervical/Middle	Unobservable	0	3.80299	22.2372	0
119	TT	f	10	Bilateral cleft lip with cleft palate	inside cleft area	inside cleft area	inside cleft area	inside cleft area	9: absent/unobservable	5: dem+dif	7: dif+hypo	5: dem+dif	Unobservable	Middle/Incisal	Middle/Incisal	Incisal	0	12.5033	33.8352	35.2114
120	-	m	20	Left cleft lip only	yes	yes	inside cleft area	inside cleft area	3: Hypoplasia	1: Dem Opacity	9: absent/unobservable	9: absent/unobservable	Cervical	Middle	Unobservable	Unobservable	13.2398	5.51375	0	0
121	-	f	34	Left cleft lip with cleft palate	yes	no	inside cleft area	inside cleft area	2: Dif Opacity	0: Normal	3: Hypoplasia	9: absent/unobservable	Middle	Without defect	Cervical	Unobservable	9.69766	0	12.0054	0
122	-	m	12	Left cleft lip only	yes	yes	inside cleft area	inside cleft area	2: Dif Opacity	2: Dif Opacity	6: dem+hypo	9: absent/unobservable	Middle/Incisal	Middle/Incisal	Cervical/Incisal	Unobservable	31.4683	8.50965	13.9614	0
123	CC	m	10	Right cleft lip with cleft palate	inside cleft area	yes	yes	yes	2: Dif Opacity	4: Other	4: Other	2: Dif Opacity	Incisal	Middle/Incisal	Middle/Incisal	Incisal	38.0909	44.1391	43.9726	23.9305
124	-	m	13	Right cleft lip only	inside cleft area	inside cleft area	no	yes	9: absent/unobservable	8: all	0: Normal	7: dif+hypo	Unobservable	Cervical/Middle/Incisal	Without defect	Middle	0	100	0	13.6773
125	-	m	9	Bilateral cleft lip with cleft palate	inside cleft area	yes	yes	inside cleft area	2: Dif Opacity	5: dem+dif	5: dem+dif	9: absent/unobservable	Cervical/Middle/Incisal	Cervical/Middle/Incisal	Cervical/Middle/Incisal	Unobservable	100	100	100	0
126	CC	m	13	Bilateral cleft lip with cleft palate	inside cleft area	yes	inside cleft area	inside cleft area	9: absent/unobservable	2: Dif Opacity	5: dem+dif	9: absent/unobservable	Unobservable	Middle/Incisal	Cervical/Middle/Incisal	Unobservable	0	6.64204	16.1692	0
127	CC	m	21	Bilateral cleft lip with cleft palate	inside cleft area	inside cleft area	inside cleft area	inside cleft area	9: absent/unobservable	10: caries	7: dif+hypo	9: absent/unobservable	Unobservable	Unobservable	Cervical	Unobservable	0	0	13.8661	0
128	TT	f	10	Left cleft lip with cleft palate	yes	yes	inside cleft area	inside cleft area	2: Dif Opacity	2: Dif Opacity	8: all	2: Dif Opacity	Middle/Incisal	Middle/Incisal	Cervical/Middle/Incisal	Incisal	22.2525	31.7842	63.4111	22.8248
129	CC	m	11	Right cleft lip with cleft palate	inside cleft area	inside cleft area	no	absent/unobservable	9: absent/unobservable	3: Hypoplasia	0: Normal	9: absent/unobservable	Unobservable	Cervical/Incisal	Without defect	Unobservable	0	16.5405	0	0
130	TT	m	9	Bilateral cleft lip with cleft palate	inside cleft area	inside cleft area	yes	inside cleft area	9: absent/unobservable	6: dem+hypo	7: dif+hypo	6: dem+hypo	Unobservable	Cervical/Middle/Incisal	Cervical/Middle/Incisal	Cervical/Middle/Incisal	0	100	100	85.8321
131	-	m	9	Bilateral cleft lip with cleft palate	inside cleft area	yes	yes	inside cleft area	9: absent/unobservable	4: Other	4: Other	2: Dif Opacity	Unobservable	Middle/Incisal	Middle/Incisal	Incisal	0	65.0718	58.4935	14.0238
132	CT	f	13	Bilateral cleft lip with cleft palate	inside cleft area	caries	inside cleft area	inside cleft area	0: Normal	10: caries	7: dif+hypo	9: absent/unobservable	Without defect	Unobservable	Cervical/Middle/Incisal	Unobservable	0	0	49.2118	0
133	CC	f	7	Bilateral cleft lip with cleft palate	inside cleft area	yes	yes	inside cleft area	3: Hypoplasia	3: Hypoplasia	3: Hypoplasia	9: absent/unobservable	Cervical/Middle/Incisal	Cervical/Middle/Incisal	Cervical/Middle/Incisal	Unobservable	100	36.4093	29.6372	0
134	-	m	12	Right cleft lip with cleft palate	inside cleft area	inside cleft area	yes	yes	9: absent/unobservable	7: dif+hypo	3: Hypoplasia	3: Hypoplasia	Unobservable	Cervical/Middle/Incisal	Cervical/Middle	Cervical/Middle	0	70.6228	55.2201	53.0072
135	CC	m	10	Left cleft lip with cleft palate	no	yes	inside cleft area	inside cleft area	0: Normal	1: Dem Opacity	9: absent/unobservable	9: absent/unobservable	Without defect	Incisal	Unobservable	Unobservable	0	2.54763	0	0
136	-	f	12	Left cleft lip with cleft palate	no	no	inside cleft area	inside cleft area	0: Normal	0: Normal	3: Hypoplasia	9: absent/unobservable	Without defect	Without defect	Middle/Incisal	Unobservable	0	0	46.4043	0
137	-	f	13	Bilateral cleft lip with cleft palate	inside cleft area	inside cleft area	inside cleft area	inside cleft area	0: Normal	10: caries/restoration	7: dif+hypo	9: absent/unobservable	Without defect	Unobservable	Cervical/Middle/Incisal	Unobservable	0	0	49.0295	0
138	CT	m	7	Bilateral cleft lip with cleft palate	inside cleft area	inside cleft area	inside cleft area	inside cleft area	9: absent/unobservable	8: all	8: all	9: absent/unobservable	Unobservable	Cervical/Middle/Incisal	Cervical/Middle/Incisal	Unobservable	0	100	100	0
139	CT	f	7	Bilateral cleft lip with cleft palate	inside cleft area	yes	yes	inside cleft area	9: absent/unobservable	3: Hypoplasia	8: all	9: absent/unobservable	Unobservable	Cervical/Middle/Incisal	Cervical/Middle/Incisal	Unobservable	0	51.0938	43.1808	0
140	CC	m	19	Right cleft lip with cleft palate	inside cleft area	inside cleft area	yes	absent/unobservable	9: absent/unobservable	3: Hypoplasia	3: Hypoplasia	9: absent/unobservable	Unobservable	Cervical	Cervical	Unobservable	0	27.7695	26.0083	0
141	-	f	7	Left cleft lip with cleft palate	yes	no	inside cleft area	inside cleft area	2: Dif Opacity	0: Normal	1: Dem Opacity	9: absent/unobservable	Cervical	Without defect	Incisal	Unobservable	13.142	0	5.81598	0
142	CC	f	8	Bilateral cleft lip with cleft palate	inside cleft area	inside cleft area	inside cleft area	inside cleft area	2: Dif Opacity	7: dif+hypo	3: Hypoplasia	2: Dif Opacity	Cervical	Cervical/Incisal	Cervical/Middle/Incisal	Cervical	27.7698	15.5784	46.0954	39.8773
143	-	m	11	Right cleft lip with cleft palate	inside cleft area	inside cleft area	no	no	9: absent/unobservable	0: Normal	0: Normal	0: Normal	Unobservable	Without defect	Without defect	Without defect	0	0	0	0
144	-	m	8	Bilateral cleft lip with cleft palate	inside cleft area	yes	yes	inside cleft area	9: absent/unobservable	2: Dif Opacity	8: all	9: absent/unobservable	Unobservable	Cervical/Middle/Incisal	Cervical/Middle/Incisal	Unobservable	0	100	100	0
145	CT	f	9	Bilateral cleft lip with cleft palate	inside cleft area	yes	yes	inside cleft area	2: Dif Opacity	2: Dif Opacity	2: Dif Opacity	2: Dif Opacity	Cervical	Middle/Incisal	Incisal	Cervical	9.95572	14.2772	5.32834	4.16741
146	CC	f	13	Right cleft lip with cleft palate	inside cleft area	inside cleft area	yes	yes	9: absent/unobservable	9: absent/unobservable	7: dif+hypo	2: Dif Opacity	Unobservable	Unobservable	Cervical/Middle/Incisal	Incisal	0	0	66.2098	14.3391
147	CT	f	12	Left cleft lip with cleft palate	yes	yes	inside cleft area	inside cleft area	7: dif+hypo	7: dif+hypo	8: all	9: absent/unobservable	Middle/Incisal	Cervical/Middle/Incisal	Cervical/Middle/Incisal	Unobservable	29.6186	57.9544	65.93	0
148	TT	m	11	Left cleft lip with cleft palate	yes	yes	inside cleft area	inside cleft area	2: Dif Opacity	7: dif+hypo	8: all	9: absent/unobservable	Cervical/Middle	Cervical/Middle/Incisal	Cervical/Middle/Incisal	Unobservable	20.0196	24.8019	100	0
149	CT	f	15	Left cleft lip with cleft palate	yes	no	inside cleft area	inside cleft area	3: Hypoplasia	0: Normal	10: caries/restoration	9: absent/unobservable	Middle	Without defect	Unobservable	Unobservable	20.1494	0	0	0
150	CC	m	11	Bilateral cleft lip only	inside cleft area	inside cleft area	inside cleft area	inside cleft area	0: Normal	0: Normal	1: Dem Opacity	0: Normal	Without defect	Without defect	Incisal	Without defect	0	0	2.34491	0
151	CT	f	8	Left cleft lip with cleft palate	yes	no	yes	inside cleft area	3: Hypoplasia	0: Normal	3: Hypoplasia	2: Dif Opacity	Incisal	Without defect	Middle/Incisal	Middle	8.60446	0	18.8533	41.3652
152	-	f	22	Left cleft lip with cleft palate	no	no	inside cleft area	inside cleft area	0: Normal	0: Normal	3: Hypoplasia	9: absent/unobservable	Without defect	Without defect	Cervical	Unobservable	0	0	26.9	0
153	-	f	11	Left cleft lip with cleft palate	yes	yes	inside cleft area	inside cleft area	1: Dem Opacity	1: Dem Opacity	8: all	9: absent/unobservable	Cervical	Incisal	Cervical/Middle/Incisal	Unobservable	5.68908	5.78033	37.5528	0
154	-	m	14	Left cleft lip only	no	no	inside cleft area	inside cleft area	0: Normal	0: Normal	10: caries/restoration	9: absent/unobservable	Without defect	Without defect	Unobservable	Unobservable	0	0	0	0
155	-	m	27	Left cleft lip only	yes	no	inside cleft area	inside cleft area	2: Dif Opacity	0: Normal	2: Dif Opacity	9: absent/unobservable	Incisal	Without defect	Middle/Incisal	Unobservable	9.71567	0	9.26442	0
156	-	f	20	Left cleft lip with cleft palate	no	yes	inside cleft area	inside cleft area	0: Normal	3: Hypoplasia	7: dif+hypo	9: absent/unobservable	Without defect	Middle	Middle/Incisal	Unobservable	0	8.52405	18.8006	0
157	-	f	10	Left cleft lip only	yes	yes	yes	inside cleft area	2: Dif Opacity	4: Other	4: Other	5: dem+dif	Middle/Incisal	Cervical/Middle/Incisal	Middle/Incisal	Cervical/Middle/Incisal	33.3171	60.0779	57.4484	100
158	CT	m	9	Bilateral cleft lip with cleft palate	inside cleft area	absent/unobservable	yes	inside cleft area	5: dem+dif	9: absent/unobservable	8: all	2: Dif Opacity	Middle/Incisal	Unobservable	Cervical/Middle/Incisal	Middle/Incisal	24.4306	0	100	11.1094
159	-	f	15	Right cleft lip with cleft palate	inside cleft area	yes	absent/unobservable	no	9: absent/unobservable	3: Hypoplasia	9: absent/unobservable	0: Normal	Unobservable	Cervical/Middle/Incisal	Unobservable	Without defect	0	36.0522	0	0
160	-	m	10	Right cleft lip with cleft palate	inside cleft area	inside cleft area	no	no	9: absent/unobservable	0: Normal	0: Normal	0: Normal	Unobservable	Without defect	Without defect	Without defect	0	0	0	0
161	-	m	8	Left cleft lip with cleft palate	yes	yes	inside cleft area	inside cleft area	2: Dif Opacity	1: Dem Opacity	1: Dem Opacity	9: absent/unobservable	Cervical	Incisal	Cervical/Middle/Incisal	Unobservable	8.30952	4.53861	51.7997	0
162	CT	m	12	Bilateral cleft lip with cleft palate	inside cleft area	inside cleft area	inside cleft area	inside cleft area	9: absent/unobservable	3: Hypoplasia	3: Hypoplasia	3: Hypoplasia	Unobservable	Cervical	Cervical	Cervical/Middle	0	27.2262	44.5427	46.6937
163	CT	m	14	Bilateral cleft lip with cleft palate	inside cleft area	inside cleft area	yes	inside cleft area	9: absent/unobservable	2: Dif Opacity	5: dem+dif	2: Dif Opacity	Unobservable	Middle/Incisal	Middle/Incisal	Incisal	0	24.0014	100	27.5573
164	-	f	14	Left cleft lip with cleft palate	yes	yes	inside cleft area	inside cleft area	7: dif+hypo	2: Dif Opacity	5: dem+dif	9: absent/unobservable	Cervical/Middle/Incisal	Cervical/Middle/Incisal	Cervical/Middle/Incisal	Unobservable	46.968	100	91.4508	0
165	TT	m	13	Left cleft lip with cleft palate	yes	yes	inside cleft area	inside cleft area	2: Dif Opacity	2: Dif Opacity	7: dif+hypo	9: absent/unobservable	Incisal	Incisal	Middle/Incisal	Unobservable	26.5843	28.7498	27.8705	0
166	-	f	9	Left cleft lip with cleft palate	yes	yes	inside cleft area	inside cleft area	2: Dif Opacity	2: Dif Opacity	2: Dif Opacity	9: absent/unobservable	Incisal	Incisal	Cervical/Middle/Incisal	Unobservable	64.8112	22.4486	50.7528	0
167	CC	m	8	Left cleft lip only	no	no	inside cleft area	inside cleft area	0: Normal	0: Normal	7: dif+hypo	9: absent/unobservable	Without defect	Without defect	Cervical/Middle/Incisal	Unobservable	0	0	100	0
168	CC	m	18	Bilateral cleft lip with cleft palate	inside cleft area	yes	inside cleft area	inside cleft area	5: dem+dif	3: Hypoplasia	6: dem+hypo	9: absent/unobservable	Cervical/Middle/Incisal	Cervical/Middle	Cervical/Middle	Unobservable	54.8206	18.4734	27.7521	0
169	-	m	21	Left cleft lip only	no	yes	inside cleft area	inside cleft area	0: Normal	2: Dif Opacity	1: Dem Opacity	0: Normal	Without defect	Middle/Incisal	Incisal	Without defect	0	42.0682	4.93368	0
170	-	m	10	Bilateral cleft lip with cleft palate	inside cleft area	inside cleft area	yes	inside cleft area	6: dem+hypo	2: Dif Opacity	5: dem+dif	7: dif+hypo	Cervical/Middle/Incisal	Middle/Incisal	Middle/Incisal	Incisal	100	14.1561	34.9775	43.3443
171	-	f	14	Bilateral cleft lip only	inside cleft area	inside cleft area	inside cleft area	inside cleft area	9: absent/unobservable	7: dif+hypo	7: dif+hypo	8: all	Unobservable	Cervical/Middle/Incisal	Cervical/Middle/Incisal	Unobservable	0	91.053	61.3356	0
172	CC	f	10	Bilateral cleft lip with cleft palate	inside cleft area	inside cleft area	inside cleft area	inside cleft area	9: absent/unobservable	7: dif+hypo	7: dif+hypo	9: absent/unobservable	Unobservable	Cervical/Middle/Incisal	Cervical/Middle/Incisal	Unobservable	0	27.4964	72.256	0
173	TT	m	10	Right cleft lip with cleft palate	inside cleft area	yes	yes	yes	9: absent/unobservable	4: Other	4: Other	5: dem+dif	Unobservable	Middle	Middle	Cervical/Incisal	0	24.108	21.504	36.9909
174	-	m	14	Right cleft lip with cleft palate	inside cleft area	inside cleft area	no	no	9: absent/unobservable	0: Normal	0: Normal	0: Normal	Unobservable	Without defect	Without defect	Without defect	0	0	0	0
175	-	m	13	Right cleft lip with cleft palate	inside cleft area	no	no	no	0: Normal	0: Normal	0: Normal	0: Normal	Without defect	Without defect	Without defect	Without defect	0	0	0	0
176	-	m	9	Left cleft lip with cleft palate	yes	yes	inside cleft area	inside cleft area	2: Dif Opacity	4: Other	8: all	2: Dif Opacity	Incisal	Incisal	Cervical/Middle/Incisal	Incisal	10.5703	24.8068	100	37.5585
177	-	m	8	Left cleft lip only	yes	yes	inside cleft area	inside cleft area	7: dif+hypo	1: Dem Opacity	7: dif+hypo	2: Dif Opacity	Cervical/Incisal	Incisal	Cervical/Middle/Incisal	Cervical	33.9799	3.51614	47.0878	33.5619
178	CC	m	11	Bilateral cleft lip with cleft palate	inside cleft area	inside cleft area	yes	inside cleft area	9: absent/unobservable	3: Hypoplasia	3: Hypoplasia	9: absent/unobservable	Unobservable	Cervical/Middle/Incisal	Cervical/Middle/Incisal	Unobservable	0	100	100	0
179	-	m	10	Cleft palate only	no	no	no	no	0: Normal	0: Normal	0: Normal	0: Normal	Without defect	Without defect	Without defect	Without defect	0	0	0	0
180	-	f	21	Bilateral cleft lip with cleft palate	inside cleft area	inside cleft area	yes	inside cleft area	9: absent/unobservable	8: all	7: dif+hypo	8: all	Unobservable	Cervical/Middle/Incisal	Cervical/Middle/Incisal	Cervical/Middle/Incisal	0	55.3526	46.8094	100
181	-	f	12	Bilateral cleft lip with cleft palate	inside cleft area	inside cleft area	inside cleft area	inside cleft area	9: absent/unobservable	7: dif+hypo	6: dem+hypo	9: absent/unobservable	Unobservable	Cervical/Middle/Incisal	Cervical/Middle/Incisal	Unobservable	0	84.4845	42.423	0
182	-	f	10	Right cleft lip with cleft palate	inside cleft area	inside cleft area	yes	no	9: absent/unobservable	2: Dif Opacity	1: Dem Opacity	0: Normal	Unobservable	Cervical/Middle/Incisal	Middle	Without defect	0	60.2137	2.60826	0
183	-	m	12	Bilateral cleft lip with cleft palate	inside cleft area	inside cleft area	inside cleft area	inside cleft area	9: absent/unobservable	2: Dif Opacity	6: dem+hypo	9: absent/unobservable	Unobservable	Middle	Cervical/Middle/Incisal	Unobservable	0	8.63722	25.6773	0
184	-	m	11	Bilateral cleft lip with cleft palate	inside cleft area	inside cleft area	inside cleft area	inside cleft area	9: absent/unobservable	7: dif+hypo	3: Hypoplasia	9: absent/unobservable	Unobservable	Cervical/Middle/Incisal	Middle/Incisal	Unobservable	0	100	44.318	0
185	-	f	9	Left cleft lip with cleft palate	no	no	inside cleft area	inside cleft area	0: Normal	0: Normal	2: Dif Opacity	9: absent/unobservable	Without defect	Without defect	Incisal	Unobservable	0	0	18.0713	0
186	-	m	18	Left cleft lip with cleft palate	no	yes	yes	inside cleft area	0: Normal	7: dif+hypo	2: Dif Opacity	9: absent/unobservable	Without defect	Cervical/Middle/Incisal	Cervical/Middle/Incisal	Unobservable	0	65.1319	100	0
187	-	m	22	Right cleft lip with cleft palate	inside cleft area	yes	no	yes	7: dif+hypo	5: dem+dif	0: Normal	2: Dif Opacity	Cervical/Middle/Incisal	Incisal	Without defect	Incisal	53.5151	14.5716	0	8.05713
188	-	m	20	Left cleft lip with cleft palate	no	no	inside cleft area	inside cleft area	0: Normal	0: Normal	2: Dif Opacity	9: absent/unobservable	Without defect	Without defect	Middle/Incisal	Unobservable	0	0	13.3079	0
189	CT	f	11	Left cleft lip with cleft palate	no	no	inside cleft area	inside cleft area	0: Normal	0: Normal	7: dif+hypo	9: absent/unobservable	Without defect	Without defect	Cervical/Middle/Incisal	Unobservable	0	0	29.2361	0
190	CC	f	15	Right cleft lip with cleft palate	inside cleft area	inside cleft area	yes	yes	9: absent/unobservable	9: absent/unobservable	2: Dif Opacity	3: Hypoplasia	Unobservable	Unobservable	Cervical	Middle	0	0	9.59582	22.5178
191	-	f	9	Left cleft lip with cleft palate	no	no	yes	inside cleft area	0: Normal	0: Normal	7: dif+hypo	2: Dif Opacity	Without defect	Without defect	Cervical/Middle/Incisal	Incisal	0	0	72.6146	23.0181
192	CC	m	7	Bilateral cleft lip with cleft palate	inside cleft area	yes	yes	inside cleft area	9: absent/unobservable	3: Hypoplasia	7: dif+hypo	9: absent/unobservable	Unobservable	Cervical/Middle/Incisal	Middle/Incisal	Unobservable	0	69.0227	100	0
193	CC	f	7	Cleft palate only	no	no	no	no	0: Normal	0: Normal	0: Normal	0: Normal	Without defect	Without defect	Without defect	Without defect	0	0	0	0
194	TT	f	18	Cleft palate only	absent/unobservable	no	no	absent/unobservable	9: absent/unobservable	0: Normal	0: Normal	9: absent/unobservable	Unobservable	Without defect	Without defect	Unobservable	0	0	0	0
195	-	m	8	Cleft palate only	no	no	no	no	0: Normal	0: Normal	0: Normal	0: Normal	Without defect	Without defect	Without defect	Without defect	0	0	0	0
196	-	m	15	Bilateral cleft lip with cleft palate	inside cleft area	inside cleft area	inside cleft area	inside cleft area	9: absent/unobservable	10: caries/restoration	3: Hypoplasia	9: absent/unobservable		Unobservable	Cervical/Middle/Incisal	Unobservable	0	0	100	0
197	-	m	12	Bilateral cleft lip with cleft palate	inside cleft area	yes	inside cleft area	inside cleft area	9: absent/unobservable	7: dif+hypo	8: all	9: absent/unobservable	Unobservable	Cervical/Middle/Incisal	Cervical/Middle/Incisal	Unobservable	0	55.1056	67.8219	0
198	CC	f	8	Cleft palate only	yes	no	no	yes	2: Dif Opacity	0: Normal	0: Normal	2: Dif Opacity	Incisal	Without defect	Without defect	Incisal	20.5079	0	0	6.1847
199	TT	f	25	Left cleft lip with cleft palate	no	yes	inside cleft area	inside cleft area	0: Normal	2: Dif Opacity	9: absent/unobservable	3: Hypoplasia	Without defect	Incisal	Unobservable	Middle	0	2.34787	0	18.5694
200	-	m	30	Cleft palate only	no	no	no	no	0: Normal	0: Normal	0: Normal	0: Normal	Without defect	Without defect	Without defect	Without defect	0	0	0	0
201	-	f	20	Left cleft lip with cleft palate	yes	yes	inside cleft area	inside cleft area	3: Hypoplasia	7: dif+hypo	8: all	9: absent/unobservable	Cervical/Middle/Incisal	Cervical/Middle/Incisal	Cervical/Middle/Incisal	Unobservable	34.5824	47.4982	100	0
202	-	f	10	Right cleft lip with cleft palate	inside cleft area	inside cleft area	yes	yes	9: absent/unobservable	5: dem+dif	2: Dif Opacity	2: Dif Opacity	Unobservable	Cervical/Middle/Incisal	Incisal	Cervical/Incisal	0	44.7005	2.33772	38.0174
203	-	f	8	Bilateral cleft lip with cleft palate	inside cleft area	inside cleft area	inside cleft area	inside cleft area	9: absent/unobservable	8: all	3: Hypoplasia	9: absent/unobservable	Unobservable	Cervical/Middle/Incisal	Cervical/Middle	Unobservable	0	100	59.4775	0
204	CT	m	13	Left cleft lip with cleft palate	no	yes	inside cleft area	inside cleft area	0: Normal	2: Dif Opacity	3: Hypoplasia	9: absent/unobservable	Without defect	Incisal	Cervical/Middle/Incisal	Unobservable	0	6.22247	63.5329	0
205	CT	m	9	Right cleft lip with cleft palate	inside cleft area	inside cleft area	yes	absent/unobservable	9: absent/unobservable	7: dif+hypo	2: Dif Opacity	9: absent/unobservable	Unobservable	Incisal	Incisal	Unobservable	0	20.2337	1.73531	0
206	-	m	11	Left cleft lip with cleft palate	no	no	inside cleft area	inside cleft area	0: Normal	0: Normal	7: dif+hypo	9: absent/unobservable	Without defect	Without defect	Cervical/Middle/Incisal	Unobservable	0	0	14	0
207	-	m	7	Right cleft lip with cleft palate	inside cleft area	yes	yes	absent/unobservable	9: absent/unobservable	8: all	7: dif+hypo	9: absent/unobservable	Unobservable	Cervical/Middle/Incisal	Cervical/Middle	Unobservable	0	38.9365	25.323	0
208	TT	m	9	Right cleft lip with cleft palate	inside cleft area	inside cleft area	no	no	9: absent/unobservable	1: Dem Opacity	0: Normal	0: Normal	Unobservable	Middle/Incisal	Without defect	Without defect	0	27.3299	0	0
209	-	m	10	Right cleft lip with cleft palate	inside cleft area	inside cleft area	no	no	9: absent/unobservable	5: dem+dif	0: Normal	0: Normal	Unobservable	Cervical/Middle/Incisal	Without defect	Without defect	0	45.807	0	0
210	-	f	27	Right cleft lip with cleft palate	inside cleft area	inside cleft area	no	no	10: caries/restoration	9: absent/unobservable	0: Normal	0: Normal	Unobservable	Unobservable	Without defect	Without defect	0	0	0	0
211	-	f	14	Left cleft lip with cleft palate	yes	yes	inside cleft area	inside cleft area	5: dem+dif	2: Dif Opacity	9: absent/unobservable	9: absent/unobservable	Cervical/Middle	Cervical	Unobservable	Unobservable	42.4252	28.4111	0	0
212	-	m	14	Left cleft lip with cleft palate	no	no	inside cleft area	inside cleft area	0: Normal	0: Normal	2: Dif Opacity	9: absent/unobservable	Without defect	Without defect	Incisal	Unobservable	0	0	2.21889	0
213	CC	f	15	Bilateral cleft lip with cleft palate	inside cleft area	inside cleft area	inside cleft area	inside cleft area	9: absent/unobservable	3: Hypoplasia	8: all	2: Dif Opacity	Unobservable	Cervical/Middle/Incisal	Cervical/Middle/Incisal	Cervical/Middle/Incisal	0	62.0101	44.5078	23.6206
214	-	m	18	Left cleft lip with cleft palate	no	yes	inside cleft area	inside cleft area	0: Normal	2: Dif Opacity	0: Normal	9: absent/unobservable	Without defect	Middle	Without defect	Unobservable	0	5.06964	0	0
215	-	m	9	Bilateral cleft lip with cleft palate	inside cleft area	inside cleft area	inside cleft area	inside cleft area	9: absent/unobservable	3: Hypoplasia	3: Hypoplasia	9: absent/unobservable	Unobservable	Cervical/Middle/Incisal	Cervical/Middle/Incisal	Unobservable	0	75.7802	53.1058	0
216	-	f	23	Left cleft lip with cleft palate	no	no	inside cleft area	inside cleft area	0: Normal	0: Normal	9: absent/unobservable	9: absent/unobservable	Without defect	Without defect	Unobservable	Unobservable	0	0	0	0
217	-	m	12	Right cleft lip with cleft palate	inside cleft area	yes	yes	yes	7: dif+hypo	7: dif+hypo	2: Dif Opacity	2: Dif Opacity	Cervical/Middle/Incisal	Cervical/Middle/Incisal	Cervical/Middle/Incisal	Cervical/Middle/Incisal	100	100	100	100
218	-	f	31	Bilateral cleft lip only	inside cleft area	absent/unobservable	inside cleft area	inside cleft area	9: absent/unobservable	9: absent/unobservable	2: Dif Opacity	7: dif+hypo	Unobservable	Unobservable	Cervical/Middle/Incisal	Cervical/Middle/Incisal	0	0	74.9083	27.098
219	-	f	17	Bilateral cleft lip with cleft palate	inside cleft area	yes	yes	inside cleft area	7: dif+hypo	7: dif+hypo	3: Hypoplasia	7: dif+hypo	Cervical/Middle/Incisal	Middle	Middle	Cervical/Middle/Incisal	29.6977	24.5197	14.2724	21.4927
220	-	f	12	Right cleft lip with cleft palate	inside cleft area	no	no	no	5: dem+dif	0: Normal	0: Normal	0: Normal	Cervical/Middle/Incisal	Without defect	Without defect	Without defect	31.0423	0	0	0
221	-	f	9	Left cleft lip with cleft palate	yes	yes	inside cleft area	inside cleft area	5: dem+dif	2: Dif Opacity	2: Dif Opacity	9: absent/unobservable	Cervical/Middle/Incisal	Middle/Incisal	Cervical/Middle/Incisal	Unobservable	35.5663	21.0024	28.9904	0
222	-	f	12	Cleft palate only	no	no	no	no	0: Normal	0: Normal	0: Normal	0: Normal	Without defect	Without defect	Without defect	Without defect	0	0	0	0
223	-	f	18	Right cleft lip with cleft palate	inside cleft area	inside cleft area	yes	yes	9: absent/unobservable	9: absent/unobservable	5: dem+dif	2: Dif Opacity	Unobservable	Unobservable	Cervical/Middle	Cervical/Middle	0	0	43.7987	22.8628
224	-	f	17	Left cleft lip with cleft palate	yes	yes	inside cleft area	inside cleft area	2: Dif Opacity	1: Dem Opacity	6: dem+hypo	9: absent/unobservable	Middle/Incisal	Incisal	Incisal	Unobservable	12.6796	1.12721	21.4868	0
225	-	m	12	Bilateral cleft lip with cleft palate	inside cleft area	inside cleft area	yes	inside cleft area	9: absent/unobservable	7: dif+hypo	3: Hypoplasia	7: dif+hypo	Unobservable	Cervical/Middle/Incisal	Cervical/Middle/Incisal	Middle/Incisal	0	42.6838	84.8009	22.621
226	-	m	7	Right cleft lip with cleft palate	inside cleft area	inside cleft area	yes	absent/unobservable	9: absent/unobservable	2: Dif Opacity	2: Dif Opacity	9: absent/unobservable	Unobservable	Cervical/Middle/Incisal	Middle/Incisal	Unobservable	0	54.157	46.214	0
227	-	m	6	Left cleft lip with cleft palate	yes	yes	inside cleft area	inside cleft area	2: Dif Opacity	2: Dif Opacity	8: all	9: absent/unobservable	Incisal	Middle/Incisal	Cervical/Middle/Incisal	Unobservable	66.0849	23.2346	64.8325	0
228	-	m	14	Cleft palate only	no	yes	no	absent/unobservable	0: Normal	2: Dif Opacity	0: Normal	9: absent/unobservable	Without defect	Incisal	Without defect	Unobservable	0	11.3523	0	0
229	-	f	19	Left cleft lip with cleft palate	yes	no	inside cleft area	inside cleft area	2: Dif Opacity	0: Normal	5: dem+dif	9: absent/unobservable	Cervical/Incisal	Without defect	Middle/Incisal	Unobservable	18.8842	0	28.1935	0
230	TT	m	13	Right cleft lip with cleft palate	inside cleft area	inside cleft area	yes	no	2: Dif Opacity	9: absent/unobservable	2: Dif Opacity	0: Normal	Middle/Incisal	Unobservable	Cervical	Without defect	43.5973	0	17.0436	0
231	TT	f	16	Left cleft lip with cleft palate	yes	yes	inside cleft area	inside cleft area	2: Dif Opacity	2: Dif Opacity	10: caries/restoration	9: absent/unobservable	Cervical	Cervical	Unobservable	Unobservable	24.035	27.0938	0	0
232	CC	f	12	Left cleft lip only	yes	yes	inside cleft area	inside cleft area	2: Dif Opacity	2: Dif Opacity	8: all	9: absent/unobservable	Incisal	Incisal	Cervical/Middle/Incisal	Unobservable	17.0123	12.0031	82.6545	0
233	CT	m	12	Left cleft lip with cleft palate	no	no	inside cleft area	inside cleft area	0: Normal	0: Normal	2: Dif Opacity	2: Dif Opacity	Without defect	Without defect	Incisal	Incisal	0	0	8.95293	36.1753
